# Supplementary material for: A comprehensive approach to risk factors for upper arm morbidities following breast cancer treatment: a prospective study
Source: BMC Cancer. 2021 Nov 20;21:1251. doi: 10.1186/s12885-021-08891-5 (PMC8605604; doi:10.1186/s12885-021-08891-5)
Supplement: Supplementary file 8 — Additional file 8. [file 12885_2021_8891_MOESM8_ESM.xlsx]

## Sheet: טבלת המחקר
number	amall surgery =1 big surgery =2	intervention yes=1 /no=0	A small surgery intervention, B small surgery control, C big surgery intervention, D big surgery control	breast reconstraction	lumpectomy/ mastectomy	ALND/ SLNB	surgery	op side RT=1 LT=2 bil=3	family stst 1=single, 2= married, 3= divorce,4= widow	stage	metastasis	node n	tumor t	type of cacer	cancer yes/no	hospital stay	avarage daily fluids in darin cc	avarage pain in hospital- nprs	domimence RT=1 LT=2	smoking	AGE	WEIGHT	BMI	intra- operativ radiation IORT	BRCA	duration of drains 1=1-1 days, 2=3-5 days, 3=6-7 days, 4 more than 7 days	no of drains	lymph node 1=non, 2=slnb, 3=level1, 4=level1+2	open wound	over avarage drain time	folowup surgery	hematoma	revission surgery	bleeding	seroma	infection	Neoadjuvant treatments	Chemotherapy	Radiation therapy	Biological treatment	Hormonal treatment	Diabities	Astma	Anemia	Aspirin/ Comadin/ Plavix	Bondormin	Cipralex	Regular treatment for pain	PRE-OPERATIVE FOLOW-UP
1	1	0	B	0	1	1	LT Breast lumpectomy +slnb	2	2	0	M0	N0	tis	DCIS	1	1	0	0	1	0	71	64	27	0	0	0	0	2	0	0	0	0	0	0	0	0	0	0	1	0	0	0	0	0	0	0	0	0
2	2	1	C	0	1	1	LT Partial mastectomy+ slnb	2	2	1A	M0	N0	T1	IDC	1	1	0	0	1	0	64	54	22	0	0	0	0	2	0	0	0	0	0	0	0	0	0	0	1	1	0	0	0	0	0	0	0	0
3	2	1	C	0	1	2	RT FNL breast lumpectomy +ALND	1	2	2A	M0	N1	T1	IDC	1	2	50	1.5	1	0	49	95	30	0	0	4	1	4	0	0	0	0	0	0	0	0	0	1	1	0	1	0	0	0	0	0	0	0
4	2	0	D	0	1	1	RT Partial mastectomy	1	2	1A	M0	N0	T1	IDC	1	1	0	0	1	0	75	71	25	0	0	0	0	2	0	0	0	0	0	0	0	0	0	0	1	0	0	0	0	0	0	0	0	0
5	2	1	C	1	2	1	RT Unilateral skin-sparing mastectomy +slnb+RT Unilateral breast reconstruction with implants - with ADM PrePectoral	1	2	2B	M0	N0	T2	DCIS	1	3	50	1	1	0	39	66	26	0	0	4	2	3	1	0	1	0	0	0	0	1	0	1	1	0	0	0	0	0	0	0	0	0
6	2	0	D	0	1	1	RT Partial mastectomy +slnb	1	2	1A	M0	N0	T1	IDC	1	3	0	1.5	1	0	49	55	22	0	0	0	0	2	0	0	0	0	0	0	0	0	0	0	1	0	0	0	0	0	0	0	0	0
7	1	0	B	0	1	0	LT Breast lumpectomy	2	2	1A	M0	N0	T1	IDC	1	1	0	0	1	0	41	62	21	0	0	0	0	2	0	0	0	0	0	0	0	0	0	0	1	0	0	0	0	0	0	0	0	0
8	2	1	C	0	1	2	BIL FNL breast lumpectomy +LT ALND+ RT	2	2	2B	M0	N1	T2	IDC	1	2	50	0.5	1	0	68	71	28	0	0	2	1	4	0	0	0	0	0	0	0	0	1	1	1	1	0	0	0	0	0	0	0	0
9	1	0	B	0	1	1	LT Breast lumpectomy +slnb	2	2	2A	M0	N1	T1	ILC	1	1	0	0	1	0	53	70	24	0	0	0	0	2	0	0	0	0	0	1	0	0	0	0	0	0	1	0	0	0	0	0	0	0
10	2	0	D	1	2	1	BIL Bilateral skin-sparing mastectomy +LTslnb +BIL Bilateral breast reconstruction with implant	2	2	1A	M0	N0	T1	IDC	1	2	125	0.5	1	0	41	57	21	0	1	4	2	2	0	0	0	0	0	0	0	0	0	1	0	1	0	0	0	0	0	0	0	0
11	1	0	B	0	1	1	LT Unilateral breast lumpectomy +slnb	2	3	1A	M0	N0	T1	DCIS	1	2	0	1	1	0	63	68	27	0	0	0	0	2	0	0	0	0	0	0	0	0	0	1	1	1	0	0	0	0	0	0	0	0
12	2	1	C	0	1	1	LT Partial mastectomy+ slnb	2	2	1A	M0	N0	T1	IDC	1	2	0	0	1	0	66	73	26	1	0	0	0	2	0	0	0	0	0	0	0	0	0	1	1	0	1	0	0	0	0	0	0	0
13	1	0	B	0	1	1	LT Partial mastectomy+ slnb	2	1	0	M0	N0	T0	DCIS	1	1	0	0	2	0	43	53	20	0	0	0	0	1	0	0	0	0	0	0	0	0	1	1	1	1	0	0	0	0	0	0	0	0
14	1	0	B	0	1	0	RT Breast lumpectomy	1	2	2B	M0	N0	T2	DCIS	1	1	0	0	1	0	69	80	26	0	0	0	0	1	0	0	0	0	0	0	0	0	0	0	1	1	0	0	0	0	0	0	0	0
15	1	1	A	0	1	1	RT FNL breast lumpectomy,	1	2	1A	M0	N0	T1	LCIS	1	1	0	0	1	0	64	70	27	0	1	0	0	1	0	0	0	0	0	1	0	0	0	0	1	0	1	0	0	0	0	0	0	0
16	1	1	A	0	1	1	Lt partial mastectomy +slnb	2	2	1A	M0	N0	T1	IDC	1	1	0	0	1	0	49	50	20	0	0	0	0	2	0	0	0	0	0	0	0	0	0	0	1	0	0	0	0	0	0	0	0	0
17	2	0	D	0	2	1	LT Unilateral extended simple mastectomy +slnb	2	2	2A	M0	N0	T2	ILC	1	2	60	0	2	1	72	70	30	0	0	2	1	2	0	0	0	0	0	0	0	0	0	0	1	1	0	0	0	0	0	0	0	0
18	1	0	B	0	1	1	LT Breast lumpectomy +slnb	2	2	1A	M0	N0	T1	IDC	1	1	0	3.5	1	0	66	67	28	0	0	0	0	2	0	0	0	0	0	0	1	0	1	1	1	0	1	1	0	0	0	0	1	0
19	2	1	C	0	2	1	LT Unilateral modified radical mastectomy +slnb	2	3	0	M0	N0	T0	IDC	1	3	50	0.5	1	0	51	77	32	0	0	4	1	2	0	1	0	1	0	0	0	0	1	1	1	0	0	0	0	0	0	0	0	0
20	1	0	B	0	1	1	LT Breast lumpectomy +slnb	2	2	1A	M0	N0	T1	DCIS	1	1	0	0	1	0	45	48	19	0	0	0	0	2	0	0	1	0	0	0	0	0	0	0	1	0	0	0	0	0	0	0	0	0
21	2	1	C	1	2	1	LT Unilateral skin-sparing mastectomy +LT Breast reconstruction - Baker (מותחן) RT Augmentation of breast	2	4	1A	M0	N0	T1	ILC	1	1	80	3	1	0	72	49	20	0	0	2	1	2	0	0	0	0	0	0	0	0	0	0	0	0	1	0	0	0	0	0	0	0
22	1	0	B	0	1	0	RT FNL breast lumpectomy	1	2	0					0	1	0	0	1	0	69	68	24	0	0	0	0	1	0	0	0	0	0	0	0	0	0	0	0	0	0	0	0	0	0	0	0	0
23	1	1	A	0	1	1	LT Partial mastectomy+ slnb	2	2	1A	M0	N0	T1	IDC	1	1	0	0	1	1	74	57	25	1	0	0	0	2	0	0	0	0	0	0	0	0	0	0	1	0	0	0	0	0	0	1	0	0
24	2	1	C	1	2	1	BIL Bilateral skin-sparing mastectomy + LT slnb+ BIL Breast reconstruction	2	2	1A	M0	N0	T1	IDC	1	2	80	1.5	1	0	32	53	20	0	0	4	2	2	0	0	0	0	0	0	0	0	0	0	0	0	0	0	0	0	0	0	0	0
25	1	0	B	0	1	1	LT Partial mastectomy +slnb	2	3	1A	M0	N0	T1	IDC	1	1	0	0	2	0	50	103	36	0	0	0	0	2	0	0	0	0	0	0	1	0	0	1	1	0	1	1	0	0	0	0	0	0
26	2	1	C	0	1	2	LT FNL breast lumpectomy + ALND	2	2	2A	MO	N1	T1	IDC	1	1	75	0	1	0	64	76	29	0	0	3	1	4	0	0	0	0	0	0	0	0	0	1	1	1	0	0	0	0	0	0	0	0
27	1	0	B	0	1	1	LT Partial mastectomy+ slnb	2	2	A3	MO	N2	T1	DCIS		1	0	0.5	1	0	73	80	30	0	0	0	0	2	0	0	0	0	0	0	0	0	0	0	0	0	1	0	0	0	1	0	0	0
28	1	0	B	0	1	1	RT FNL breast lumpectomy +slnb	1	2	0	MO	N0	T0	IDC		1	0	0	1	0	70	60	23	1	0	0	0	2	0	0	0	0	0	0	0	1	0	0	0	0	0	0	0	0	0	0	0	0
29	1	1	A	0	1	1	LT Breast lumpectomy +slnb	2	2	1A	MO	N0	T1	DCIS	1	1	0	0	1	1	69	72	29	0	0	0	0	2	0	0	0	0	0	0	0	0	0	0	1	0	0	0	0	0	0	0	0	0
30	2	0	D	1	2	1	BIL Bilateral skin-sparing mastectomy +Bilateral breast reconstruction with implants - with ADM	bil	2	0	MO	N0	T0		0	3	50	1	1	0	45	83	31	0	1	4	4	1	0	0	0	0	0	0	0	0	0	0	0	0	0	0	0	0	0	0	0	0
31	2	1	C	0	2	1	LT Unilateral mastectomy +slnb	2	2	1A	MO	N0	T1	IDC	1	1	0	0.25	1	0	71	54	22	0	0	3	1	1	0	0	0	0	0	0	0	0	0	0	1	0	0	0	0	0	0	0	0	0
32	2	1	C	1	2	1	RT Unilateral skin-sparing mastectomy + slnb +RT Unilateral breast reconstruction with implants + LT Augmentation of breast	1	2	0	M0	N0	T0	IDC	1	2	30	0.5	1	0	34	54	22	0	0	0	2	2	0	0	1	0	0	0	0	0	0	1	0	1	0	0	0	0	0	0	0	0
33	1	0	B	0	1	1	RT Breast lumpectomy +slnb	1	2	2A	M0	N0	T2	IDC	1	1	0	0.75	1	0	48	82	32	0	0	0	0	2	0	0	0	0	0	0	0	1	0	1	1	1	0	0	0	0	0	0	0	0
34	2	1	C	1	2	1	LT Unilateral skin-sparing mastectomy +slnb +LT Unilateral breast reconstruction with implants - with ADM	2	2	1A	M0	N0	T1	IDC	1	3	50	0.75	1	0	35	59	23	0	0	0	2	2	0	0	0	0	0	0	0	0	1	1	0	1	0	0	0	0	0	0	0	0
35	2	1	C	1	2	1	Bilateral skin-sparing mastectomy +Bilateral breast reconstruction with implants	bil	2	0	M0	N0	T0	0	0	3	80	0.5	1	0	39	50	19	0	1	0	2	1	0	0	0	0	0	0	0	0	0	0	1	0	0	0	1	0	0	0	0	0
36	2	1	C	1	2	2	Bilateral skin-sparing mastectomy +ALND +Bilateral breast reconstruction with implants	1	2	4	1B	N1	T0	IDC	1	2	50	3	1	0	44	78	30	0	1	0	2	3	0	0	1	0	0	0	0	0	1	1	1	1	0	0	1	0	0	0	0	0
37	1	1	A	0	1	1	RT FNL breast lumpectom + slnb	1	2	2				IDC	1	1	0	1	1	0	43	67	25	0	0	0	0	2	0	0	0	0	0	0	0	0	0	0	0	0	0	0	0	1	0	0	0	0
38	1	0	B	0	1	0	LT FNL breast lumpectomy	2	2	1				DCIS	1	1	0	0	1	0	62	51	19	0	1	0	0	1	0	0	0	0	0	0	0	0	0	0	0	0	0	1	0	0	0	0	0	0
39	1	0	B	0	1	1	LT partial mastectomy	2	2	1A	N0	N0	T1	IDC	1	1	0	0.5	1	0	69	84	33	1	0	0	0	2	0	0	0	0	0	0	1	0	0	0	1	0	0	0	0	0	0	0	0	0
40	2	1	C		1	2	RT FNL breast lumpectomy + ALND	1	1	2A	M0	N1	T1	IDC	1	2	90	0	1	0	43	60	22	0	0	5-6 ימים	1	4	0	0	0	0	0	0	0	0	0	1	1	1	0	0	0	0	0	0	0	0
41	1	0	B	0	1	1	RT FNL breast lumpectomy	1	2	0	M0	N0	T0	DCIS	0	1	0	0	1	1	53	77	27	0	0	0	0	1	0	0	0	0	0	0	0	0	0	0	0	0	0	0	0	0	0	0	0	0
42	2	0	D	1	2	1	Bilateral mastectomy - Skin sparing + BIL slnb +Bilateral breast reconstruction with implants - with ADM PrePectoral	bil	2	0				0	0	3	55	1	1	0	28	70	27	0	1	3	4	2	0	0	0	0	0	0	0	0	0	1	1	0	0	0	0	0	0	0	0	0
43	1	0	B	0	1	1	RT FNL breast lumpectomy	1	2	1A	M0	N0	T1	DCIS	1	1	0	0	2	0	51	54	21	0	0	0	0	1	0	0	0	0	0	0	0	0	0	0	1	0	0	0	0	0	0	0	0	0
44	2	0	D	1	2	1	Bilateral nipple-sparing mastectomy +slnb +Bilateral breast reconstruction with implants	1	2	0	M0	N0	T0	IDC	1	4	40	2	1	0	36	83	25	0	1	4	1	2	0	1	0	0	0	0	0	0	0	0	0	0	0	0	0	0	0	0	0	0
45	1	0	B	0	1	1	LT FNL breast lumpectomy +slnb	2	2	1A	M0	N0	T1	DCIS	1	1	0	1	1	0	57	72	27	0	0	0	0	2	0	0	0	0	0	0	1	0	1	1	0	1	0	0	0	0	0	0	0	0
46	2	0	D	1	2	1	BIL Bilateral nipple-sparing mastectomy +BIL	bil	2	0				0	0	2	76	0	1	0	51	62	24	0	1	1	2	1	0	0	0	0	0	0	0	0	0	0	1	0	1	0	0	0	0	0	0	0
47	2	1	C	0	1	2	LT FNL breast lumpectomy + ALND	2	2	2A	M0	N1	T1	IDC	1	1	25	1.75	2	0	47	61	20	0	0	3	1	4	0	0	0	0	0	0	0	0	0	0	1	0	1	0	0	0	0	0	0	0
48	1	0	B	0	1	1	RT FNL breast lumpectomy + slnb	1	2	2A	M0	N1	T1	IDC	1	1	0	0	1	0	73	68	28	0	0	0	0	2	0	0	0	0	0	0	0	0	0	0	1	1	0	0	0	0	0	0	0	0
49	2	1	C	1	2	1	RT FNL breast lumpectomy + slnb+ RT Partial breast reconstruction - oncoplastic	1	2	1A	M0	N0	T1	DCIS	1	1	0	1	2	0	61	71	32	0	0	0	0	2	0	0	0	0	0	0	0	0	1	0	1	0	0	0	0	0	0	0	0	0
50	2	0	D	0	1	2	LT partial mastectomy +ALND	2	2	2A	M0	N1	T1	IDC malignant	1	1	0	0	1	0	54	100	38	0	0	0	0	3	0	0	1	0	0	1	0	0	0	0	1	0	0	0	0	0	0	0	0	0
51	2	0	D	1	2	1	LT Unilateral nipple-sparing mastectomy + slnb +LT Breast reconstruction +RT Augmentation of breast	2	1	1A	M0	N0	T1	IDC	1	2	70	1.25	1	0	48	58	20	0	0	3	1	2	0	0	0	0	0	0	0	0	0	0	0	0	0	0	0	0	0	0	0	0
52	2	0	D	1	2	1	Bilateral skin-sparing mastectomy + BIL slnb+ Bilateral breast reconstruction with implants - With ADM PrePectora	bil	2	0	M0	N0	T0	DCIS	1	2	65	0.25	2	1	64	74	32	0	1	0	4	2	0	0	1	0	0	0	0	0	0	0	0	0	0	0	0	0	0	0	1	0
53	1	1	A	0	1	1	LT FNL breast lumpectomy +slnb	2	2	A2	M0	N1	T1	IDC	1	1	0	0	1	0	58	65	22	0	0	0	0	2	0	0	1	0	0	0	0	0	0	1	1	1	0	0	0	0	1	0	0	0
54	1	1	A	0	1	1	LT FNL breast lumpectomy	2	2	1A	M0	N0	T1	IDC	1	1	0	0	1	1	61	76	29	1	0	0	0	2	0	0	0	0	0	0	0	0	0	0	1	0	1	0	0	0	0	0	0	0
55	2	0	D	1	2	2	LT Partial mastectomy +ALND +LT Breast reconstruction - ONCOPLASTIC + RT Unilateral breast reduction	2	2	2B	M0	N1	T2	IDC malignant	1	1	0	1	1	1	45	86	30	0	0	0	1	4	0	0	0	0	0	0	0	0	1	0	1	1	1	0	0	0	0	0	0	0
56	1	1	A	0	1	1	LT FNL breast lumpectomy,	2	4	0				0	0	1	0	0	1	1	79	70	32	0	0	0	0	2	0	0	0	0	0	0	0	0	0	0	1	1	0	0	0	0	0	0	0	0
57	1	1	A	0	1	1	LT FNL breast lumpectomy +slnb	2	2	1A	M0	N0	T1	IDC		1	0	0	1	0	56	87	29	0	0	0	0	2	0	0	0	0	0	0	0	0	0	1	1	1	0	0	0	0	0	0	0	0
58	2	1	C	1	2	1	LT partial mastectomy +slnb+ LT Partial breast reconstruction - Oncoplastic+ RT Unilateral breast reduction	2	2	0	M0	N0	T0	IDC		3	0	0.5	2	0	49	76	27	0	1	0	2	2	1	0	1	0	0	0	0	1	1	1	1	1	1	1	0	0	0	0	0	0
59	2	0	D	1	2	1	Bilateral nipple-sparing mastectomy +BIL reconstraction	1	2	0	M0	N0	T0	0	0	3	30	1	1	0	34	52	19	0	1	4	4	1	0	0	0	0	0	0	0	0	0	0	0	0	0	0	0	0	0	0	1	0
60	1	0	B	0	1	1	LT Breast lumpectomy	2	2	0	M0	N0	T0	ADH	0	1	0	0	2	0	40	51	21	0	0	0	0	1	0	0	0	0	0	0	0	0	0	0	0	0	0	0	0	0	0	0	0	0
61	1	1	A	0	1	1	RT FNL breast lumpectomy + slnb	1	2	1A	M0	N0	T1	IDC	1	1	0	0.75	1	0	67	66	26	1	0	0	0	2	0	0	0	0	0	0	0	1	0	1	0	0	1	0	0	0	0	0	0	0
62	1	0	B	0	1	1	RT Breast lumpectomy +slnd	1	2	1B	M0	N1	T1	DCIS	1	1	0	0	1	0	50	56	19	0	0	0	0	2	0	0	0	0	0	0	0	0	0	0	0	0	1	0	0	0	0	0	0	0
63	2	1	C	1	2	1	LT Unilateral skin-sparing mastectomy +slnb +LT Breast reconstruction - TISSUE EXPANDER 275CC +ALLODERM	2	3	2B	M0	N0	T3	DCIS	1	2	115	1	1	0	59	52	19	0	0	4	1	2	0	0	1	0	0	0	0	0	0	0	0	0	0	0	0	0	0	0	0	0
64	2	1	C	1	2	1	BIL Bilateral skin-sparing mastectomy + BIL reconstraction with	bil	2	1A	M0	N0	T1	0	0	3	25	1	1	0	44	65	22	0	1	2	2	1	0	0	0	0	0	0	0	0	0	0	0	0	0	0	0	0	0	0	1	0
65	1	1	A	0	1	1	RT breast lumpectomy+ slnb	1	4	1A	M0	N0	T1	IDC	1		0	0	1	0	61	76	29	0	0	0	0	2	0	0	0	0	0	0	0	0	0	0	1	0	0	0	0	0	0	0	0	0
66	1	0	B	0	1	1	RT FNL breast lumpectomy +slnb	1	2	1A	M0	N0	T1	IDC	1		1	0	1	0	48	50	19	0	0	0	0	2	0	0	0	0	0	0	0	0	1	1	1	1	0	0	0	0	0	0	0	0
67	2	1	C	1	2	1	BIL Bilateral skin-sparing mastectomy + BIL reconstraction with + RT slnb	1	2	1A	M0	N0	T1	DCIS	1	2	115	0	1	1	47	65	23	0	1	0	2	2	0	0	0	0	0	0	0	0	0	0	1	0	0	0	0	0	0	0	0	0
68	1	0	B	0	1	1	RT Breast lumpectomy	1	3	1A	M0	N0	T1	IDC		2	0	0	1	0	61	78	27	0	0	0	0	2	0	0	0	0	0	0	0	0	0	0	1	1	0	0	1	0	0	0	0	0
69	1	0	B	0	1	1	RT lumpectomy +slnb	1	4	1A	M0	N0	T1	IDC	1	2	0	0.5	1	1	69	69	26	1	0	0	0	2	1	0	0	0	0	0	0	1	0	0	1	0	0	0	0	0	0	0	0	0
70	1	1	A	0	1	1	RT Breast lumpectomy +slnd	1	3	0	M0	N0	T0	IDC		1	0	0	1	0	47	64	24	0	0	0	0	2	0	0	0	0	0	0	0	0	1	1	1	0	0	0	0	0	0	0	0	0
71	2	0	D	0	1	2	LT Partial mastectomy +ALND	2	2	1B	M0	N1	T1	IDC	1	1	0	0	1	0	65	71	28	0	0	0	0	4	0	0	0	0	0	0	0	0	0	0	1	0	0	1	0	0	0	0	0	0
72	2	1	C	0	1	2	LT FNL breast lumpectomy +ALND	2	2	1B	M0	N1	T1	IDC	1	1	0	0	1	1	50	82	27	0	0	0	0	3	0	0	1	0	0	0	0	0	1	0	1	0	1	0	0	0	0	0	0	0
73	1	1	A	0	1	1	LT FNL breast lumpectomy +slnb	2	2	2A	M0	N0	T2	IDC	1	1	0	0	1	0	43	63	27	0	0	0	0	2	0	0	0	0	0	0	0	0	0	0	1	0	0	0	0	0	0	0	0	0
74	1	1	A	0	1	1	RT FNL breast lumpectomy +slnd	1	2	0	M0	N0	T0	IDC	1	1	0	0	1	0	50	55	25	0	0	0	0	2	0	0	0	0	0	0	0	0	1	0	1	0	0	0	0	0	0	0	0	0
75	1	0	B	0	1	1	LT Partial mastectomy	2	3	0	M0	N0	T0	0	0	1	0	0	2	0	49	63	26	0	0	0	0	1	0	0	0	0	0	0	0	0	0	0	0	0	0	0	0	0	0	0	0	0
76	2	0	D	1	2	1	BIL nipple-sparing mastectomy+ bil reconstraction with implants	bil	2	0	M0	N0	T0	0	0	2	20	0.5	1	1	38	57	21	0	1	1	1	1	0	0	0	1	0	0	0	0	0	0	0	0	0	0	0	0	0	0	0	0
77	2	0	D	1	2	1	BIL nipple-sparing mastectomy	bil	2	0	M0	N0	T0	0	0	3	45	1.5	2	0	36	62	21	0	1	3	1	1	0	0	0	0	0	0	0	0	0	0	0	0	0	0	0	0	0	1	0	0
78	2	0	D	1	2	2	Bilateral skin-sparing mastectomy + RT ALND	1	3	1A	M0	N0	T1	IDC	0	3	145	0	1	0	48	66	24	0	1	3	3	1	0	0	1	0	0	0	0	0	0	1	0	1	1	0	0	0	0	0	0	0
79	1	1	A	0	1	1	BIL FNL breast lumpectomy +bil slnb	bil	2	1A	M0	N0	T1	IDC	1	1	0	0	1	0	57	60	22.6	1	0	0	0	2	0	0	0	0	0	0	0	0	0	0	0	0	0	0	0	0	0	0	0	0
80	2	0	D	0	2	2	RT l modified radical mastectomy +ALND	1	2	4	M1	N2	T1	metastatic deasease	1	4	60	3	1	0	43	80	32	0	0	4	3	3	0	0	0	1	1	0	0	0	1	1	1	1	0	0	0	0	0	0	1	0
81	1	1	A	0	1	1	LT FNL breast lumpectomy +slnb	2	2	1A	M0	N0	T1	IDC	1	1	0	1	1	0	50	54	21	0	0	0	0	2	0	0	0	0	0	0	0	0	0	0	1	1	0	0	0	0	0	0	0	0
82	1	0	B	0	1	1	RT FNL breast lumpectomy +slnb	1	2	1A	M0	N0	T1	IDC	1	1	0	0.5	1	0	69	57	23	0	0	0	0	2	0	0	0	0	0	0	0	0	0	1	1	1	0	0	0	0	0	0	0	0
83	1	1	A	0	1	1	LT FNL breast lumpectomy +slnb	2	4	1A	M0	N0	T1	ILC	1	1	0	0	1	0	76	61.5	22.8	0	0	0	0	2	0	0	0	0	0	0	0	0	0	0	1	0	0	0	0	0	0	0	0	0
84	1	0	B	0	1	1	RT lumpectomy	1	1	0				fibroadenoma	0	1	0	0	1	0	49	61	19.2	0	0	0	0	1	0	0	0	0	0	0	0	0	0	0	1	0	0	0	0	0	0	0	0	0
85	1	0	B	0	1	1	RT Partial mastectomy +slnb	1	2	0	M0	N0	T0	IDC	1	1	0	0.25	1	0	65	62	25.8	0	0	0	0	2	0	0	0	0	0	0	0	0	1	1	0	0	1	0	0	1	0	0	0	0
86	1	1	A	0	1	1	RT FNL breast lumpectomy +slnd	1	2	1A	M0	N0	T1	IDC	1	1	0	0	1	0	66	68	25	0	0	0	0	2	0	0	0	0	0	0	0	0	0	1	0	1	0	1	0	0	0	0	1	0
87	1	0	B	0	1	1	RT Partial mastectomy+slnb	1	2	0	M0	N0	T0	IDC	1	1	0	0	2	0	42	82	30		0	1		2	0	0	0	0	0	0	0	0	1	1	1	1	0	0	0	0	0	0	0	1
88	1	0	B	0	1	1	LT FNL breast lumpectomy	2	2	0				fibroadenoma	0	1	0	1	1	0	39	70	26.3	0	0	0	0	1	0	0	0	0	0	0	0	0	0	0	0	1	0	0	0	0	0	0	0	0
89	1	0	B	0	1	1	LT FNL breast lumpectomy +slnb	2	2	1A	M0	N0	T1		1	1	0	0	1	0	61	95	37	1	0	0	0	2	0	0	0	0	0	0	0	0	0	0	1	0	1	0	1	0	0	0	0	0
90	1	0	B	0	1	1	RT Breast lumpectomy	1	2	0	M0	N0	T1	cyst	0	1	0	0	1	0	44	60	19.3	0	0	0	0	1	0	0	0	0	0	0	0	0	0	0	0	0	0	0	1	0	0	0	0	0
91	1	1	A	0	1	1	LT FNL breast lumpectomy + slnb	2	2	1A	M0	N0	T1	IDC	1	2	0	0.5	1	0	63	90	36	1	0	0	0	2	0	0	0	0	0	0	0	0	0	0	0	0	0	0	1	0	0	0	0	0
92	2	1	C	1	2	1	LT Unilateral skin-sparing mastectomy + slnb + LT reconstraction+ RT Augmentation	2	2	0	M0	N0	T0	IDC	1	2	0	0.25	1	0	40	90	31	0	0	4	1	2	0	0	0	0	0	0	0	0	1	1	1	1	0	0	0	0	0	0	0	0
93	1	0	B	0	1	1	LT Breast lumpectomy +slnb	2	2	1B	M0	N1	T1	IDC	1	1	0	0.75	2	0	68	96	38	0	0	0	0	2	0	0	0	0	0	0	0	0	1	0	1	1	1	1	0	0	0	0	0	0
94	2	0	D	1	2	1	RT Unilateral skin-sparing mastectomy + slnb +LT Augmentation of breast	1	3	1B	M0	N1	T0	IDC	1	2	65	2	1	0	44	59	23	0	0	3	1	3	0	0	0	0	0	0	1	0	1	1	1	1	0	0	1	0	1	0	0	0
95	1	1	A	0	1	1	RT FNL breast lumpectomy + slnb	1	2	1A	M0	N0	T1	IDC	1	1	0	0.75	1	0	43	54	21	0	0	0	0	2	0	0	0	0	0	0	0	0	0	1	1	1	1	0	0	0	0	0	0	0
96	1	0	B	0	1	1	RT Partial mastectomy +slnb	1	1	1A	M0	N0	T1	IDC	1	1	0	1.25	1	0	51	84	29	0	0	0	0	2	1	0	0	0	0	0	0	0	0	1	1	0	0	0	0	0	0	0	1	0
97	1	0	B	0	1	1	LT Breast lumpectomy	2	2	0	M0	N0	T0	LDC	0	1	0	0	1	0	51	86	31	0	0	0	0	1	0	0	0	0	0	0	0	0	0	0	0	0	0	0	0	0	0	0	0	0
98	2	0	D	1	2	1	LT Unilateral skin-sparing mastectomy + slnb + LT reconstraction+ RT Augmentation	2	2	1		?		DCIS	1	3	115	0.75	1	0	34	58	19	0	0	4	2	2	0	0	0	0	0	0	1	1	0	1	1	1	0	0	0	0	0	0	0	0
99	2	1	C	0	1	1	LT partial mastectomy +slnd לא זוהתה הבלוטה	2	2	0	M0	N0	T0	IDC	1	2	0	1	1	0	65	62	22	0	0	0	0	2	0	0	0	0	0	0	0	0	0	1	1	0	0	1	0	0	0	0	0	0
100	2	0	D	1	2	1	RT partial mastectomy + slnb +RT Breast reconstruction - ONCOPLASTIC	1	2	1A	M0	N0	T1	IDC	1	3	120	2	1	0	53	64	23	0	0	4	2	2	1	1	1	1	0	0	0	1	0	0	1	0	0	0	0	0	0	0	0	0
101	1	0	B	0	1	1	RT Partial mastectomy + slnb	1	2	1A	M0	N0	T1	IDC	1	1	0	0.75	1	1	55	79	32	0	0	0	0	2	0	0	0	0	0	0	0	0	0	0	0	0	0	0	0	0	0	0	1	0
102	2	1	C	1	2	1	RT Unilateral skin-sparing mastectomy+ SLNB+RT Unilateral breast reconstruction with implants - with ADM prepectoral	1	2	1A	M0	N0	T1	DCIS	1	2	50	0.75	1	0	50	67	23	0	0	4	1	2	0	0	0	0	0	0	0	0	0	0	0	0	0	0	0	0	0	0	0	0
103	2	1	C	1	2	1	LT unilateral skin spering mastecomy +slnb +LT breast reconstraction with impants and ADM. RT breast mastopexy	2	3	1		?		DCIS	1	2	40	0.5	1	0	40	57	20	0	0	4	1	2	0	1	0	0	0	0	0	0	0	1	1	1	0	0	1	0	0	0	0	0
104	1	1	A	0	1	1	LT FNL breast lumpectomy +slnb	2	1	0	M0	N0	T0	IDC	1	1	0	5	1	1	33	66	27	0	0	0	0	2	0	0	0	0	0	0	0	0	1	1	1	0	1	0	0	0	0	0	0	1
105	1	0	B	0	1	1	LT partial mastectomy +slnb	2	1	0	M0	N0	T0	DCIS	1	1	0	2	1	0	43	45	25	0	0	0	0	2	0	0	0	0	0	0	1	0	1	1	0	1	0	0	0	0	0	0	0	0
106	1	1	A	0	1	1	RT breast lumpectomy + slnb	1	1	1A	M0	N0	T1	DCIS	1	1	0	0	1	0	41	71	24	0	0	0	0	2	0	0	0	0	0	0	0	0	0	0	0	0	0	0	0	0	0	0	0	0
107	1	0	B	0	1	1	RT partial mastectomy +slnb	1	1	1A	M0	N0	T1	IDC	1	1	0	4.5	1	0	45	45	18	0	0	0		2	0	0	0	0	0	0	0	0	0	1	0	0	0	0	0	0	0	0	0	0
108	1	0	B	0	1	1	LT Breast lumpectomy	2	1	0	M0	N0	T0	fibroadenoma	0	1	0	0.25	1	0	24	50	19	0	0	0	0	1	0	0	0	0	0	0	0	0	0	0	0	0	0	0	0	0	0	0	0	0
109	1	1	A	0	1	1	LT Partial mastectomy +slnb	2	1	2A	M0	N1	T1	IDC	1	1	0	0.25	1	0	49	55	21	0	0	0	0	2	0	0	0	0	0	0	0	0	1	1	1	1	0	0	0	0	0	0	0	0
110	1	1	A	0	1	1	RT Partial mastectomy +slnb	1	2	1A	M0	N0	T1	IDC	1	1	0	0	1	0	81	59	21	0	0	0	0	2	0	0	0	0	0	0	0	0	0	0	0	0	1	0	0	0	0	0	0	0
111	1	0	B	0	1	1	RT Partial mastectomy +slnb	1	1	1A	M0	N0	T1	IDC	1	1	0	0	1	0	51	57	20	0	0	0	0	2	0	0	0	0	0	0	1	0	0	0	1	1	0	0	0	0	0	0	1	0
112	1	1	A	0	1	1	LT FNL breast lumpectomy	2	4	1A	MO	N0	T1	IDC	1	1	0	0	1	0	49	64	26	0	0	0	0	2	0	0	0	0	0	0	0	0	0	0	1	0	1	0	0	0	0	0	0	0
113	1	0	B	0	1	1	RT Partial mastectomy +slnb	1	3					DCIS	1	1	0	0	1	0	71	70	25	0	0	0	0	2	0	0	0	0	0	0	0	0	0	0	0	0	0	0	0	0	0	0	0	0
114	2	0	D	1	2	1	LT Unilateral skin-sparing mastectomy +slnb+ LT Unilateral breast reconstruction with implants - with ADM PrePectoral	2	2	0	M0	N0	T0	IDC	1	3	25	1	1	0	31	51	22	0	0	4	2	2	0	0	1	0	0	0	0	0	1	1	1	1	0	0	0	0	0	0	0	0
115	2	0	D	1	2	1	Bilateral skin-sparing mastectomy + Bilateral breast reconstruction with implants - With ADM PrePectoral	bil	1	0	M0	N0	T0		0	3	15	0.75	2	0	40	67	24	0	1	4	4	1	0	0	0	0	0	0	0	0	0	0	0	1	0	0	0	0	0	0	0	0
116	1	1	A	0	1	1	LT Unilateral breast lumpectomy +slnb	2	2	1A	M0	N0	T1	ILC	1	1	0	1.5	2	1	71	68	27	0	0	0	0	2	0	0	0	0	0	0	0	0	0	0	1	0	1	0	0	0	0	0	0	0
117	2	0	D	1	2	1	RT Unilateral skin-sparing mastectomy + slnb + RT breast reconstruction with implants + LT Breast mastopexy	1	3	1A	MO	N0	T1	DCIS	1	1	75	1.5	1	0	54	60	23	0	0	4	4	2	0	0	0	0	0	0	0	0	0	0	0	0	0	0	0	0	0	0	0	0
118	2	0	D	1	2	1	LT Partial mastectomy + LT Breast reconstruction - oncoplasty	2	1	2A	M0	N0	T2	IDC	1	2	0	0	1	1	22	50	20	0	0	0	0	2	0	0	0	0	0	0	0	0	0	0	0	0	0	0	0	0	0	0	0	0
119	2	1	C	1	2	1	Bilateral nipple-sparing mastectomy +LT slnb + Bilateral breast reconstruction with implants - With ADM	2	2	1A	M0	N0	T1	IDC	0	3	70	2	1	0	31	57	22	0	1	4	4	2	0	0	0	0	0	0	0	0	0	1	0	0	0	0	0	0	0	0	0	0
120	1	1	A	0	1	1	LT Breast lumpectomy +slnb	2	3	2A	M0	N0	T2	IDC	1	1	0	0	1	1	57	70	25	0	0	0	0	2	0	0	0	0	0	1	0	0	0	1	1	1	1	0	0	0	0	0	0	0
121	1	1	A	1	1	1	LT Partial mastectomy + slnb + LT Intrabeam IORT, IntraOperative Radiation Therapy	2	2	1A	M0	N0	T1	DCIS	1	1	0	0	1	1	62	61	24	1	0	0	0	2	0	0	0	0	0	0	0	0	0	0	1	0	1	0	0	0	0	0	0	0
122	2	0	D	1	2	1	BIL Bilateral nipple-sparing mastectomy + BIL slnb +BIL Breast reconstruction	bil	2	0	M0	N0	T0		0	2	45	1.5	1	1	40	68	22	0	1	4	1	2	0	0	0	0	0	0	0	0	0	0	0	0	0	0	0	0	0	0	0	0
123	1	1	A	0	1	1	LT FNL breast lumpectomy+ slnb	2	2	2A	M0	N0	T2	IDC	1	1	0	0	1	0	54	70	29	0	0	0	0	2	0	0	0	0	0	0	0	0	0	0	1	0	1	1	0	0	0	0	0	0
124	1	0	B	0	1	1	LT Breast lumpectomy	2	2	0	M0	N0	T0	ADH	1	1	1	0	1	0	65	29	24	0	0	0	0	1	0	0	0	0	0	0	0	0	0	0	0	0	0	0	0	0	0	0	0	0
125	1	1	A	0	1	1	RT FNL breast lumpectomy +slnb	1	2	0	M0	N0	T0	IDC	1	1	0	0	1	0	37	57	21	0	0	0	0	2	0	0	0	0	0	0	0	0	1	1	1	1	0	0	0	0	0	0	1	0
126	1	0	B	0	1	1	RT FNL breast lumpectomy	1	2	0	M0	N0	T0	syst	0	1	0	0	1	0	64	66	27	0	0	0	0	1	0	0	0	0	0	0	0	0	0	0	0	0	0	0	0	0	0	0	0	0
127	2	1	C	0	1	2	LT lumpectomy + ALND LEVEL 1	2	3	1B	M0	N1	T1	IDC	1	1	25	0	2	0	57	68	23	0	0	0	1	3	0	0	0	0	0	1	0	0	1	1	0	1	0	0	0	0	0	0	0	0
128	2	0	D	1	1	1	RT FNL breast lumpectomy + RT Partial breast reconstruction + LT Breast mastopexy	1	2	1A	M0	N0	T1	DCIS	1	2	15	1	1	0	56	75	28	0	0	3	2	2	0	0	0	0	0	0	0	0	0	0	1	0	1	0	0	0	0	0	1	0
129	2	0	D	1	2	1	Bilateral nipple-sparing mastectomy +Bilateral breast reconstruction with implants - With ADM PrePectoral	bil	2	0	M0	N0	T1		0	3	40	0.75	1	0	34	60	23	0	1	4	4	1	0	0	1	0	0	0	0	0	0	0	0	0	0	0	0	0	0	0	0	0
130	2	1	C	1	2	1	RT Partial mastectomy + slnb +RT Breast reconstruction - ONCOPLASTIC + LT exchange of breast implants	1	2	1A	M0	N0	T1	IDC	1	2	0	0.5	1	1	50	49	21	0	0	0	0	2	0	0	0	0	0	0	0	0	0	1	0	0	0	0	0	0	0	0	0	0
131	2	0	D	1	2	1	BIL Bilateral skin-sparing mastectomy +RT slnb + BIL Bilateral breast reconstruction with implants	1	2	1A	M0	N0	T1	DCIS	0	4	25	0.5	2	0	54	55	23		0	2	2	2	0	0	0	0	0	0	0	0	0	0	0	0	0	0	0	0	0	0	0	0
132	1	0	B	0	1	1	LT Partial mastectomy	2	2	0	M0	N0	TO	DCIS	1	1	0	0.25	1	0	52	59	21	0	0	0	0	1	0	0	0	0	0	0	0	0	0	0	0	0	0	0	0	0	0	0	0	0
133	1	0	B	0	1	1	RT Breast lumpectomy +slnb	1	1	?				DCIS	1	1	0	0	1	0	36	67	22	0	0	0	0	2	0	0	0	0	0	0	0	0	0	0	1	0	0	0	0	0	0	0	0	0
134	2	0	D	1	2	1	Bilateral skin-sparing mastectomy + RT slnb+ Bilateral breast reconstruction with implants - With ADM + RT Unilateral revision of breast implant	2		0	M0	N0	T0	IDC	1	3	95	1.5	1	0	44	58	26	0	0	4	3	2	0	0	0	1	1	1	0	0	1	1	1	1	0	0	0	0	0	0	0	0
135	2	1	C	1	2	1	RT mastectomt + slnb+ BIL Bilateral breast reconstruction with implants +alloderm	1	2	3C	MO	N3	T1	IDC	1	2	110	1	1	0	35	50	18	0	1	4	4	2	1	0	0	0	1	0	0	1	1	1	1	1	0	0	0	0	0	0	0	0
136	1	1	A	0	1	1	LT FNL breast lumpectomy + slnb	2	2	1A	M0	N0	T1	IDC	1	2	0	0	1	0	47	68	24	0	0	0	0	2	0	0	0	0	0	0	1	0	0	0	1	0	0	0	0	0	0	0	0	0
137	2	1	C	1	1	1	LT FNL breast lumpectomy + slnb+ LT Partial breast reconstruction - ONCOPLASTIC + RT Unilateral breast reduction	2	2	1A	M0	N0	T1	DCIS	1	2	45	0.25	1	1	73	95	33	0	0	0	2	2	0	0	0	0	0	0	0	0	0	0	1	0	0	0	0	0	1	0	0	0
138	2	1	C	1	2	1	Bilateral skin-sparing mastectomy + RT slnb + Bilateral breast reconstruction with implants - With ADM	1	2	1A	M0	N0	T1	DCIS	1	3	55	2	1	0	38	60	23	0	1	4	4	2	0	0	0	0	0	0	0	1	0	0	0	1	0	0	0	0	0	0	0	0
139	2	0	D	1	1	1	LT FNL breast lumpectomy+ slnb+ LT Breast reconstruction - partial breast reconstruction oncoplasty + RT Unilateral breast reduction - for symmetrization	2	3	1A	M0	N0	T1	IDC	1	1	0	0	1	0	42	56	22	0	0	1	2	2	0	0	1	0	0	0	1	0	0	0	1	0	1	0	0	0	0	0	0	0
140	1	0	B	0	1	1	RT Partial mastectomy +slnb	1	2	1B	M0	N1	T1	DCIS	1	1	0	0	2	0	69	72	25	0	0	0	0	2	0	0	0	0	0	0	0	0	0	1	0	1	0	0	0	0	0	0	0	0
141	2	0	D	1	2	1	RT Unilateral skin-sparing mastectomy + slnb + RT Unilateral breast reconstruction with implants - With ADM PrePectoral + LT Unilateral breast reduction	1	2	1A	M0	N0	T1	IDC	1	2	55	1	1	0	46	58	22	0	0	2	3	2	0	0	0	0	0	0	0	0	1	1	0	0	0	0	0	0	0	0	0	0
142	1	1	A	0	1	1	RT partial mastectomy+ slnb+ Intrabeam IORT, IntraOperative Radiation Therapy	1	3	1A	M0	N0	T1	DCIS	1	2	0	0	2	1	70	69	26	1	0	0	0	2	0	0	0	0	0	0	0	0	0	0	1	0	0	1	0	0	0	0	0	0
143	2	1	C	0	2	1	LT partial mastectomy + slnb +RT Unilateral breast reduction	2	2	2A	M0	N0	T2	ILC	1	1	0	0.5	1	0	65	93	36	0	0	0	0	2	0	0	1	0	0	0	0	1	0	0	0	0	0	0	0	0	0	0	0	0
144	2	1	C	0	1	2	RT Partial mastectomy +ALND	1	1	2B	M0	N1	T2	IDC	1	1	20	1	1	1	61	86	29	0	0	1	1	4	0	0	0	0	0	0	0	0	0	1	1	0	1	1	0	0	0	0	0	0
145	2	1	C	1	2		LT Unilateral nipple-sparing mastectomy +slnb+ LT Breast reconstruction with thoraco-epigastric flap +LT Unilateral insertion of breast tissue expande	2	2	1A	M0	N0	T1	IDC		1	0	1	2	0	47	60	22	0	0	4	1	2	0	0	1	0	0	1	1	0	0	1	1	0	0	0	0	0	0	0	0	0
146	2	1	C	1	2	1	Bilateral nipple-sparing mastectomy + RT slnb+ Bilateral breast reconstruction with implants - with ADM PrePectoral	1	2	0	M0	N0	T0	IDC	1	3	50	1.25	1	0	41	63	23	0	1	4	4	2	0	0	1	0	0	0	0	0	1	1	0	0	0	0	0	0	0	0	0	0
147	2	1	C	1	2	1	LT Partial mastectomy +slnb+ LT Partial breast reconstruction + RT Unilateral revision of breast implant	2	2	1A	M0	N0	T1	IDC	1	2	60	0.75	1	1	54	61	22	0	0	4	1	2	0	0	0	0	0	0	0	0	0	1	1	0	0	0	0	0	0	0	0	0
148	2	0	D	1	2	1	RT Unilateral nipple-sparing mastectomy +slnb + RT Breast reconstruction + LT Breast mastopexy	1	2	1A	M0	N0	T1	IDC	1	2	50	0.5	1	0	50	56	24	0	0	4	1	2	1	0	0	1	1	0	0	0	1	1	0	1	0	0	0	0	0	0	0	0
149	1	0	B	0	1	1	RT FNL breast lumpectomy, Fine Needle Localization +slnb+ ONCOPLASTY	1	2	2A	M0	N1	T1	DCIS	1	1	0	0	1	0	67	79	23	0	0	0	0	2	0	0	0	0	0	0	0	0	0	0	1	0	0	0	0	0	0	0	0	0
150	1	0	B	0	1	1	LT Partial mastectomy + LT slnb	2	2	1A	M0	N0	T1	DCIS	1	1	0	0	1	0	70	75	27	0	0	0	0	2	0	0	0	0	0	0	0	0	0	0	1	0	0	0	0	0	0	0	0	0
151	1	1	A	0	1	1	LT FNL breast lumpectomy, Fine Needle Localization + LT slnb	2	2	1A	M0	N0	T1	IDC	1	1	0	0	1	0	59	94	33	0	0	0	0	2	0	0	0	0	0	0	0	0	0	0	1	1	0	0	0	0	0	0	0	0
152	1	0	B	0	1	1	RT Partial mastectomy	1	1	1A	M0	N0	T1	IDC	1	1	0	0	1	0	30	55	19	0	0		0	1	0	0	1	0	0	0	0	0	1	1	1	0	1	0	0	0	0	0	0	0
153	2	0	D	1	2	1	Bilateral skin-sparing mastectomy + LT and RT slnb + Bilateral breast reconstruction with implants - with ADM	1	2	0	M0	N0	T0	IDC	1	3	45	2	2	0	29	89	31	0	1	3	4	2	0	0	0	0	0	0	0	0	1	1	1	1	0	1	1	0	0	0	0	0
154	1	1	A	0	1	1	RT partial mastectomy + RT slnb	1	2	2A	M0	N1	T1	IDC	1	1	0	0	1	0	50	70	26	0	0	0	0	2	0	0	0	0	0	0	0	0	0	0	1	0	0	0	0	0	0	0	0	0
155	2	0	D	1	2	1	RT Unilateral nipple-sparing mastectomy + slnb + RT Breast reconstruction with expender	1	2	1A	M0	N0	T1	IDC	1	1	90	1.75	1	0	37	60	23	0	0	3	1	2	0	0	0	0	0	0	0	0	1	1	1	0	0	0	0	0	0	0	0	0
156	1	1	A	0	1	1	RT Partial mastectomy + slnb	1	2	1A	M0	N0	T1	IDC	1	1	0	1.25	1	0	33	77	27	0	0	0	0	2	0	0	0	0	0	0	0	0	1	1	0	1	0	0	0	0	0	0	0	0
157	2	0	D	1	2	1	BIL Bilateral skin-sparing mastectomy + BIL slnb	bil	2	0	MO	N0	T0	IDC	0	2	10	1	1	0	50	64	25	0	1	3	4	2	1	0	0	0	0	0	0	0	0	0	1	0	0	0	0	0	0	0	1	0
[truncated: 65 more columns]

## Sheet: מטופלות עם קריטריונים להוצאה
שם	ת.ז	תאריך טרום ניתוח	סיבת ההוצאה	radical mastectomy	נזקקת לאביזר ניידות	בעיות כתף	הגבלות בטווחי תנועה ביד המנותחת	לימפאדמה	ניתוחי שד קודמים	פיברומיאלגיה	בעיות עמ"ש	מחלות שיתוק שרירים	דיאליזה	מחלות לב
לודמילה בובליצקי	307020834	16.10.18	ניתוח שד בעבר	1					1
שושנה אבנר	5063813	21.10.18	ניתוח שד בעבר, הגבלה בטווחי תנועה ביד המעורבת	1			1		1
שושנה כהן	41782889	25.10.18	ניתוח שד בעבר, הגבלה בטווחי תנועה ביד המעורבת	1
אלמוג כהן	318229531	25.10.18	לא סרטני, פיברואדנומה	0
אליאנורה צימבורסקי	307742445	31.10.18	פיברומיאלגיה, הגבלה בטווחי תנועה,	4
יעל כרמל	24382053	31.10.18	ניתוח שד קודמים	1
שטיין אביבה	8853384	14.11.18	הגבלה בטווחי תנועה ביד המעורבת עקב קרעים ב RC	2
שקורי רותי	2393218	25.11.18	פיברומיאלגיה , הגבלה בטווחי תנועה, ניתוח שד בעבר	1
תמיר שושנה	64392012	9.12.18	ניידת עם מקל, ניתוח בכתף עקב חבלה עם הגבלה בטווחים	2
בנימין דבורה	53321881	9.12.18	פיברומיאלגיה	4
צייטלין איריס	54154174	16.12.18	פיברומיאלגיה	4
כהן מרים	16457541	30.12.18	ניתוח שד בעבר	1
שחר מזרחי מלי	23893100	30.12.18	ניתוחי שד בעבר	1
שלזינגר לימור	40061137	18.12.18	ניתוח שד בעבר	1
רורברגר חורה לילך		21.12.18	ניתוחי שד בעבר	1
הררי דפנה		27.1.19	ניתוחי שד בעבר, סיבוך נזקקה לשחזור LD	1
אוריית איילון	25393927	18.2.19	ניתוחי שד בעבר, כאב	1
רינת ימין	235350992	4.3.19	ניתוחי שד בעבר	1
בדיחי שלומית	41474834	4.3.19	ניתוחי שד בעבר, לימפאדמה	3
רחל ריקי		7.5.19	חבלה בכתף	2
טייטלבאום לאה		12.3.19	ניתוח בכתף	1
אורה אקיבע	58713256	19.3.19	ניתוח שד בעבר, לימפאדמה	3
יצחקוב אנגלה	305993321	26.3.19	הגבלה בטווחים בכתף	2
שני רבקה	56712573	25.3.19	ניתוח שד בעבר	1
זיטמן טלי		2.4.19	ניתוחי שד בעבר	1
בן ארצי שרה		10.2.19	הגבלה בטווחי תנועה ביד המעורבת RC	2
גווילי רחל		3.2.19	ניתוח שד בעבר	1
עקיבא ארנה	58713256	19.3.19	ניתוח שד בעבר	1
